# Supplementary material for: Synergistic Effects of Some Methoxyflavones Extracted from Rhizome of Kaempferia parviflora Combined with Gentamicin against Carbapenem-Resistant Strains of Klebsiella pneumoniae, Pseudomonas aeruginosa, and Acinetobacter baumannii
Source: Plants (Basel). 2022 Nov 16;11(22):3128. doi: 10.3390/plants11223128 (PMC9695190; doi:10.3390/plants11223128)
Supplement: Supplementary file 1 [file plants-11-03128-s001.zip]

Archive with 1 entries (1 files):
- plants-1985891-supplementary.pdf
